# Supplementary material for: Medicinal Properties of Anchusa strigosa and Its Active Compounds
Source: Molecules. 2022 Nov 25;27(23):8239. doi: 10.3390/molecules27238239 (PMC9741094; doi:10.3390/molecules27238239)
Supplement: Supplementary file 1 [file molecules-27-08239-s001.zip]

Archive with 1 entries (1 files):
- molecules-2023978-supplementary.pdf
